# Supplementary material for: Macrophages, Nitric Oxide and microRNAs Are Associated with DNA Damage Response Pathway and Senescence in Inflammatory Bowel Disease
Source: PLoS One. 2012 Sep 6;7(9):e44156. doi: 10.1371/journal.pone.0044156 (PMC3435404; doi:10.1371/journal.pone.0044156)
Supplement: Table S3 — MicroRNAs that are altered in colon adenomas compared to adjacent nonadenoma tissue. Class comparison analyses identified microRNAs that were differentially expressed in colon adenomas. FDR, False discovery rate. (XLS) [file pone.0044156.s012.xls]

## Sheet: Sheet1
Table S3. MicroRNAs that are altered in colon adenomas compared to adjacent nonadenoma tissue.
	p-value	FDR	Fold-increase in adenomas	Probe ID from microarray	mature miRNA detected by probe
1	6.4e-06	0.00275	1.7	hsa-mir-24-2-a	hsa-mir-24
2	2.12e-05	0.00456	1.71	hsa-mir-24-3p-a	hsa-mir-24
3	4.44e-05	0.00486	0.67	hsa-mir-593-p	hsa-mir-593
4	5.74e-05	0.00486	2.64	hsa-mir-21-a	hsa-mir-21
5	6.93e-05	0.00486	0.59	hsa-mir-128a-p	hsa-mir-128a
6	8.11e-05	0.00486	1.78	hsa-mir-16b-chr3-a	hsa-mir-16b
7	8.27e-05	0.00486	0.73	hsa-mir-202*-5p-a	hsa-mir-202*
8	9.97e-05	0.00486	1.69	hsa-mir-27a-a	hsa-mir-27a
9	0.0001017	0.00486	1.69	hsa-mir-16-1-a	hsa-mir-16
10	0.0001165	0.005	2.58	hsa-mir-21no1	hsa-mir-21
11	0.0001278	0.005	1.89	hsa-mir-16-2-a	hsa-mir-16
12	0.0001587	0.00569	1.89	hsa-mir-181b-1-a	hsa-mir-181b
13	0.0001786	0.00591	1.54	hsa-mir-103-2-a	hsa-mir-103
14	0.0002047	0.00614	1.41	hsa-let-7a-a	hsa-let-7a
15	0.0002141	0.00614	1.52	hsa-mir-92-2-a	hsa-mir-92
16	0.0002599	0.00636	1.4	hsa-mir-23b-a	hsa-mir-23b
17	0.0002628	0.00636	1.65	hsa-mir-195-a	hsa-mir-195
18	0.0002749	0.00636	0.59	hsa-mir-496-a	hsa-mir-496
19	0.0002923	0.00636	1.86	hsa-mir-16a-chr13-a	hsa-mir-16a
20	0.0002958	0.00636	1.65	hsa-mir-29a-a	hsa-mir-29a
21	0.0003139	0.00639	1.68	hsa-mir-103-1-a	hsa-mir-103
22	0.0003311	0.00639	1.62	hsa-let-7d-v1-a	hsa-let-7d
23	0.0003516	0.00639	0.57	hsa-mir-212-p	hsa-mir-212
24	0.0003565	0.00639	1.54	hsa-mir-102-a	hsa-mir-102
25	0.0004123	0.00648	1.4	hsa-let-7a3-a	hsa-let-7a3
26	0.0004126	0.00648	1.46	hsa-mir-29c-a	hsa-mir-29c
27	0.0004251	0.00648	1.93	hsa-mir-181d-a	hsa-mir-181d
28	0.0004266	0.00648	1.96	hsa-mir-20a-a	hsa-mir-20a
29	0.0004372	0.00648	1.52	hsa-let-7c-a	hsa-let-7c
30	0.0005038	0.00722	1.47	hsa-mir-23a-a	hsa-mir-23a
31	0.0005203	0.00722	0.71	hsa-mir-326-a	hsa-mir-326
32	0.000554	0.00729	1.53	hsa-mir-107-a	hsa-mir-107
33	0.0005595	0.00729	1.49	hsa-mir-29b2-a	hsa-mir-29b
34	0.0006865	0.00847	1.75	hsa-mir-222-a	hsa-mir-222
35	0.0006891	0.00847	0.75	hsa-mir-663-a	hsa-mir-663
36	0.0007226	0.00855	1.81	hsa-mir-106a-a	hsa-mir-106a
37	0.0007681	0.00855	1.9	hsa-mir-17-5p-a	hsa-mir-17
38	0.0007823	0.00855	1.8	hsa-mir-20b-a	hsa-mir-20b
39	0.0007844	0.00855	0.73	hsa-mir-636-a	hsa-mir-636
40	0.0007956	0.00855	1.62	hsa-mir-34-a	hsa-mir-34
41	0.000832	0.00871	0.76	hsa-mir-602-a	hsa-mir-602
42	0.0008507	0.00871	1.41	hsa-let-7d-a	hsa-let-7d
Class comparison analyses identified microRNAs that were differentially expressed in colon adenomas. FDR, False discovery rate.
